# Supplementary material for: Chlorhexidine versus povidone-iodine for surgical site infection prevention: an updated meta-analysis and trial sequential analysis of randomized controlled trials
Source: Front Med (Lausanne). 2025 Nov 20;12:1641815. doi: 10.3389/fmed.2025.1641815 (PMC12675439; doi:10.3389/fmed.2025.1641815)
Supplement: Supplementary file 4 [file Table_1.xlsx]

## Sheet: STable 1 
Pubmed			Cochrane
#1	(((((((((((((((((Povidone-iodine[MeSH Terms]) OR (Povidone-iodine)) OR (Povidone-Iodines[MeSH Terms])) OR (Povidone-Iodines)) OR (Polyvinylpyrrolidone Iodine[MeSH Terms])) OR (Polyvinylpyrrolidone Iodine)) OR (PVP-Iodine[MeSH Terms])) OR (PVP-Iodine)) OR (PVP-Iodines[MeSH Terms])) OR (PVP-Iodines)) OR (PVP-I[MeSH Terms])) OR (PVP-I)) OR (Povidone[MeSH Terms])) OR (Povidone)) OR (iodine[MeSH Terms…		#1	Povidone-iodine OR Povidone-Iodines OR Polyvinylpyrrolidone Iodine or PVP-Iodine OR PVP-Iodines OR PVP-I or Povidone OR iodine OR iodides in Title Abstract Keyword
#2	(((((Chlorhexidine[MeSH Terms]) OR (Chlorhexidine)) OR (CHX[MeSH Terms])) OR (CHX)) OR (AqCHX[MeSH Terms])) OR (AqCHX)		#2	Chlorhexidine OR CHX OR AqCHX in Title Abstract Keyword
#3	#1 AND #2		#3	randomized controlled trial OR controlled clinical trial OR randomized OR randomization OR placebo OR clinical trials OR clinical study OR randomly OR trial OR prospective in Title Abstract Keyword
#4	(((((((((((((((((((randomized controlled trial[MeSH Terms]) OR (randomized controlled trial)) OR (controlled clinical trial[MeSH Terms])) OR (controlled clinical trial)) OR (randomized[MeSH Terms])) OR (randomized)) OR (randomization[MeSH Terms])) OR (randomization)) OR (placebo[MeSH Terms])) OR (placebo)) OR (clinical trials[MeSH Terms])) OR (clinical trials)) OR (clinical study[MeSH Terms])) OR…		#4	#1 AND #2 AND #3
#5	#4 AND #3
Embase			Web of Sci
#1	'Povidone-iodine':ti,ab,kw OR 'Povidone-Iodines':ti,ab,kw OR 'Polyvinylpyrrolidone Iodine':ti,ab,kw OR 'PVP-Iodine':ti,ab,kw OR 'PVP-Iodines':ti,ab,kw OR 'PVP-I':ti,ab,kw OR 'Povidone':ti,ab,kw OR 'iodine':ti,ab,kw OR 'iodides':ti,ab,kw		#1	TS=(Povidone-iodine OR Povidone-Iodines OR Polyvinylpyrrolidone Iodine or PVP-Iodine OR PVP-Iodines OR PVP-I or Povidone OR iodine OR iodides)
#2	'Chlorhexidine':ti,ab,kw OR 'CHX':ti,ab,kw OR 'AqCHX':ti,ab,kw		#2	TS=(Chlorhexidine OR CHX OR AqCHX)
#3	#2 AND #1		#3	#2 AND #1
#4	randomized controlled trial':ti,ab,kw OR 'controlled clinical trial':ti,ab,kw OR ' randomized':ti,ab,kw OR 'randomization':ti,ab,kw OR 'placebo':ti,ab,kw OR 'clinical trials':ti,ab,kw OR 'clinical study':ti,ab,kw OR 'randomly':ti,ab,kw OR 'trial':ti,ab,kw OR 'prospective ':ti,ab,kw		#4	TS=(randomized controlled trial OR controlled clinical trial OR randomized OR randomization OR placebo OR clinical trials OR clinical study OR randomly OR trial OR prospective)
#5	#3 and #4		#5	#3 AND #4

## Sheet: STable  2
Reason for Exclusion	Number of Studies Excluded (n)
Non-chlorhexidine products or other iodine-containing products	32
No primary outcome	19
Pediatric patients	8
Reviews	14
Protocol	9
Total	82
